# Supplementary material for: Health and Wellness Projects Created by Student Pharmacists during Advanced Pharmacy Practice Experiences: Exploring the Impact on Professional Development
Source: Pharmacy (Basel). 2023 Dec 28;12(1):5. doi: 10.3390/pharmacy12010005 (PMC10801478; doi:10.3390/pharmacy12010005)
Supplement: Supplementary file 1 [file pharmacy-12-00005-s001.zip]

Archive with 2 entries (2 files):
- Document S1 FAQs for Preceptors.pdf
- Table S1 Health and Wellness Project Grading Rubric.pdf
